# Supplementary material for: lnc015013-CsMYB30-CsJAZ4/6 Module Co-Regulates JA Synthesis and Enhances Cold Hardiness in Tea Plants
Source: Int J Mol Sci. 2026 May 26;27(11):4776. doi: 10.3390/ijms27114776 (PMC13257133; doi:10.3390/ijms27114776)
Supplement: Supplementary file 1 [file ijms-27-04776-s001.zip]

Archive with 1 entries (1 files):
- ijms-4272225-supplementary.pdf
